# Supplementary material for: GWAS provides new insights into the genetic mechanisms of phytochemicals production and red skin colour in apple
Source: Hortic Res. 2022 Sep 26;9:uhac218. doi: 10.1093/hr/uhac218 (PMC9720448; doi:10.1093/hr/uhac218)
Supplement: Web_Material_uhac218 [file web_material_uhac218.zip]

Archive with 5 entries (5 files):
- Supplementary Data Table S1.xlsx
- Supplementary Data Table S2.docx
- Supplementary Data Table S3_R1.xlsx
- Supplementary Figure S5_NJ.pdf
- Supplementary Figures 1 2 3 4 6 7 8 9_R1.docx
