# Supplementary material for: GWAS provides new insights into the genetic mechanisms of phytochemicals production and red skin colour in apple
Source: Hortic Res. 2022 Sep 26;9:uhac218. doi: 10.1093/hr/uhac218 (PMC9720448; doi:10.1093/hr/uhac218)
Supplement: Web_Material_uhac218 [file web_material_uhac218.zip › Supplementary Data Table S1.xlsx]

## Sheet: Sheet1
Supplementary Table S1. List of Malus accessions and their putative genetic group.
Accession	Genetic group
Abas	M. domestica
Abbondanza	M. domestica
Adam's Pearmain	M. domestica
Admiral	M. domestica
Albany Beauty	M. domestica
Alfriston	M. domestica
Alice	M. domestica
Alkmene	M. domestica
Allen's Everlasting	M. domestica
Alma Pippin	M. domestica
Altlander Pfannkuchenapfel	M. domestica
Antonovka Zolotaya	M. domestica
Aotea	M. spp.
Aotea 108	M. spp.
Aotea 136	M. spp.
Aotea 154	M. spp.
Aotea 157	M. spp.
Aotea 200	M. spp.
Aotea 211	M. spp.
Aotea 253	M. spp.
Aotea 271	M. spp.
Aotea 31	M. spp.
Aotea 311	M. spp.
Aotea 39	M. spp.
Aotea 40	M. spp.
Aotea 83	M. spp.
Api Rose	M. domestica
Astrachan	M. domestica
Beauty of Bath	M. domestica
Beauty of Kent	M. domestica
Belle Bonne	M. domestica
Belle de Boskoop	M. domestica
Benoni	M. domestica
Biesterfelder Renette	M. domestica
Bisquet	M. domestica
Black Prince	M. domestica
Black Twig	M. domestica
Blakeway	M. domestica
Blenheim Orange	M. domestica
Bonza	M. domestica
Bordes	M. domestica
Borsdorf Kitajka	M. domestica
Boskoop Rouge	M. domestica
Bozena Nemcova	M. domestica
Brabantse Bellefleur	M. domestica
Braeburn	M. domestica
Bramley's seedling	M. domestica
Brighton	M. domestica
Calville Blanc d'Hiver	M. domestica
Camoesa de Llobregat	M. domestica
Captain Kidd	M. domestica
Captain Kidd Osborne	M. domestica
Catshead	M. domestica
Charden	M. domestica
Charles Ross	M. domestica
Charlotte	M. domestica
Chieftan	M. domestica
C'Huero Ru Bien	M. domestica
Cloden	M. domestica
Close	M. domestica
Colonel Vaughan	M. domestica
Connell Red	M. domestica
Cornish Aromatic	M. domestica
Cortland	M. domestica
Count Oratia	M. domestica
Cox's Orange Pippin	M. domestica
Crawley Beauty	M. domestica
Criterion	M. domestica
Dawn	M. domestica
Dayton	M. domestica
De I'Estre	M. domestica
Delblush	M. domestica
Delfloga	M. domestica
Democrat	M. domestica
Devonshire Quarrenden	M. domestica
Dietrecht	M. domestica
Double Red Wealthy	M. domestica
Duke of Clarence	M. domestica
Dulmener Rosenapfel	M. domestica
Early Golden Hawaii	M. domestica
Early Strawberry	M. domestica
Egremont Russet	M. domestica
Ein Shemer	M. domestica
Eklinville	M. domestica
Ellison's Orange	M. domestica
Elstar	M. domestica
Empire	M. domestica
Erwin Baur	M. domestica
Esopus Spitzenberg	M. domestica
Estere	M. domestica
Eve	M. domestica
Fairbelle	M. domestica
Fenian	M. domestica
Fiesta	M. domestica
Finkenwerder Prinz	M. domestica
Fleuritard Rouge	M. domestica
Flower of Kent	M. domestica
Fraasove Letni	M. domestica
Franc Roseau	M. domestica
Franklin	M. domestica
Freiherr von Berlepsch	M. domestica
French Crab	M. domestica
Freyberg	M. domestica
Fuji	M. domestica
Gala	M. domestica
Garnet	M. domestica
Geeveston Fanny	M. domestica
Geheimrat Breuhahn	M. domestica
Geheimrat Doktor Oldenburg	M. domestica
Gene Pitney	M. domestica
George Carpenter	M. domestica
George Neale	M. domestica
Gewurzluikenapfel	M. domestica
Glockenapfel Eckter	M. domestica
Gloire de Ponchartrain	M. domestica
Gloria Mundy	M. domestica
Glory of England	M. domestica
Gloster	M. domestica
Gold Strike	M. domestica
Golden Harvest	M. domestica
Golden Hornet	M. spp.
Golden Noble	M. domestica
Golden Pippin	M. domestica
Golden Russet	M. domestica
Goldsmith	M. domestica
Goro	M. domestica
Grannerly	M. domestica
Granny Smith	M. domestica
Green Square	M. domestica
Greenspur	M. domestica
Grenadier	M. domestica
Grimes Golden	M. domestica
Guldborg	M. domestica
Hajkovo Muskatove	M. domestica
Hanawai	M. domestica
Harmonie	M. domestica
Harold Red	M. domestica
Hetlina	M. domestica
Hladikovo Preuradne	M. domestica
Hokuto	M. domestica
Hollandbury	M. domestica
Holly	M. domestica
Horei	M. domestica
Idagold	M. domestica
Idared	M. domestica
Iduna	M. domestica
Ikorokavka Alaja	M. domestica
Ingrid Marie	M. domestica
Irish Peach	M. domestica
Ivory Double Vigour	M. domestica
Jacques Lebel	M. domestica
Jamba	M. domestica
Jaroslav Nemec	M. domestica
Jersey Mac	M. domestica
Jersey Red	M. domestica
Jonalicious	M. domestica
Jongrimes	M. domestica
Joybells	M. domestica
Julyred	M. domestica
Jupp's Russet	M. domestica
Karmijn de Sonnaville	M. domestica
Karol	M. domestica
Katja	M. domestica
Kempston	M. domestica
Kentish Fillbasket	M. domestica
Kidd's Orange Red	M. domestica
King David	M. domestica
Kingston Black	M. domestica
Kinrei	M. domestica
Kitaika Zolotaia Ranniaia	M. domestica
Korei	M. domestica
Kosikove	M. domestica
Kougetsu	M. domestica
Krugers Dickstiel	M. domestica
Kyokko	M. domestica
Lady Hamilton	M. domestica
Lakeland	M. domestica
Landsberger Reinette	M. domestica
Laws Red	M. domestica
Laxton's Epicure	M. domestica
Laxton's Favourite	M. domestica
Laxton's Superb	M. domestica
Laxton's Triumph	M. domestica
Lemon Apple	M. domestica
Liberty	M. domestica
Linda da Insua	M. domestica
Lobo	M. domestica
Lodi	M. domestica
Lord Derby	M. domestica
Lord Lambourne	M. domestica
Lord Wolseley	M. domestica
Lundbytorp	M. domestica
M. asiatica	M. spp.
M. baccata mandshurica	M. spp.
M. ballerina	M. spp.
M. bedford crab	M. spp.
M. floribunda 821	M. spp.
M. ioensis flora-plena	M. spp.
M. jack humm	M. spp.
M. kaido	M. spp.
M. micromalus	M. spp.
M. pumila Niedzwetzkyana Gracilis	M. spp.
M. soulardii	M. spp.
M. sylvestris	M. spp.
M. trilobata	M. spp.
M. white angel	M. spp.
Magdeburski Pozdni	M. domestica
Maggie Grieve	M. domestica
Maigold	M. domestica
Malus 2	M. domestica
Malus 20	M. domestica
Malus 24	M. domestica
Martini	M. domestica
McIntosh	M. domestica
Melrose	M. domestica
Merton Russet	M. domestica
Mettias	M. domestica
Misen Jaromerska Cervana	M. domestica
Mollie's Delicious	M. domestica
Monarch	M. domestica
Monroe	M. domestica
Monroe's Favourite	M. domestica
Monty's Surprise	M. domestica
Mother	M. domestica
Mother-in-Law	M. domestica
Mr Fitch	M. domestica
Mr Gladstone	M. domestica
Nancy's Favourite	M. domestica
Nebuta	M. domestica
Newtown Pippin	M. domestica
Niagara	M. domestica
Nickajack	M. domestica
Nittany	M. domestica
Nonpareil	M. domestica
Northern Spy	M. domestica
Odin	M. domestica
Opalescent	M. domestica
Orange de Sonnaville	M. domestica
Oratia Beauty	M. domestica
Oregon Red	M. domestica
Oriole	M. domestica
Orleans Reinette	M. domestica
Owen Thomas	M. domestica
Panenske	M. domestica
Peasgood's Nonsuch	M. domestica
Pfirsichrother Sommerapfel	M. domestica
Pourella	M. domestica
Prince Alfred	M. domestica
Priscilla	M. domestica
Puncove	M. domestica
PX446	M. domestica
Queen	M. domestica
Queen Cox Elmai	M. domestica
Queen Mary	M. domestica
Rae Ime	M. domestica
Rainha	M. domestica
Ralls Janet	M. domestica
Red Baron	M. domestica
Red Delicious	M. domestica
Red Dougherty	M. domestica
Red Ensign	M. domestica
Red Gravenstein	M. domestica
Red Melba	M. domestica
Red Thorle	M. domestica
Red Tsugaru	M. domestica
Redford	M. domestica
Redgold	M. domestica
Redwell	M. domestica
Reinette Baumann	M. domestica
Reinette de Caux	M. domestica
Reinette de France	M. domestica
Reinette du Canada	M. domestica
Reinette Marbree d'Auvergne	M. domestica
Reinette Simirenko	M. domestica
Rheinischer Krummstiel	M. domestica
Rhode Island Greening	M. domestica
Ribston Pippin	M. domestica
Roja del Valle de Benejama	M. domestica
Rokewood	M. domestica
Romanite	M. domestica
Rome Beauty	M. domestica
Rosa del Caldaro	M. domestica
Rosa du Perche	M. domestica
Rosamund	M. domestica
Roter Eiserapfel	M. domestica
Royal Jubilee	M. domestica
Royal Wilding	M. domestica
Rymer	M. domestica
Saint Magdalen	M. domestica
Salome	M. domestica
Sampion	M. domestica
Saturn	M. domestica
Scarlet Nonpareil	M. domestica
Scarlet Pearmain	M. domestica
Scarlet Pimpernel	M. domestica
Scarlet Spur	M. domestica
Shamrock	M. domestica
Sheppard Perfection	M. domestica
Shizuka	M. domestica
Shortland Queen	M. domestica
Sinta	M. domestica
Sintax Alkmene	M. domestica
Sir Prize	M. domestica
Snowbright	M. spp.
Snowcharm	M. spp.
Spivey	M. domestica
Splendour	M. domestica
Springdale	M. domestica
Springrove Codlin	M. domestica
Stark Blush Golden	M. domestica
Starkspur Rhode Island	M. domestica
Stateman	M. domestica
Sturmer Pippin	M. domestica
Sumatovka	M. domestica
Sunglo	M. domestica
Sunset	M. domestica
Suntan	M. domestica
Sweet Alford	M. domestica
Takahara	M. domestica
Takane	M. domestica
Tayeshnoe	M. domestica
The Doctor	M. domestica
Torn Pippin	M. domestica
Torstein	M. domestica
Toyo	M. domestica
Transparente de Croncels	M. domestica
Tydeman's Early Worcester	M. domestica
Tydeman's Late Orange	M. domestica
Uster Gorria	M. domestica
Vidovaca	M. domestica
Warden Glory Crab	M. domestica
Warner's King	M. domestica
Washington	M. domestica
William Anderson	M. domestica
William Crump	M. domestica
Willie Sharp	M. domestica
Wilmont Russet	M. domestica
Winston	M. domestica
Winter Banana	M. domestica
Woolbrook Pippin	M. domestica
Worcester Pearmain	M. domestica
X3191	M. domestica
X6163	M. domestica
Yoko	M. domestica
