# Supplementary material for: GWAS provides new insights into the genetic mechanisms of phytochemicals production and red skin colour in apple
Source: Hortic Res. 2022 Sep 26;9:uhac218. doi: 10.1093/hr/uhac218 (PMC9720448; doi:10.1093/hr/uhac218)
Supplement: Web_Material_uhac218 [file web_material_uhac218.zip › Supplementary Data Table S3_R1.xlsx]

## Sheet: phytochemicals
Supplementary Data Table S3. Genomic locations of SNPs found significantly (genome-wide p-value <0.01) associated with different phytochemicals.
Traits Name	SNP Name	Chromosome	Position (bp)	p-values	Genes of interest
3-hydroxyphloridzin, phloretin-2'-O-xyloglucoside	SNP_FB_0421635	1	18116719	2.0E-07, 1.3E-06	MD01G1073400 glycosyl transferase family 1 protein; MD01G1077200 (MdGT1) UDP-Glycosyltransferase superfamily protein
ascorbyl 2-beta-glucoside	SNP_FB_0423624	1	19187425	4.5E-10	MD01G1084400 MYB domain protein 3; MD01G1077200 UDP-Glycosyltransferase superfamily protein
ascorbyl 2-beta-glucoside, 3-hydroxyphloridzin, quercetin 3-rhamnoside	RosBREEDSNP_SNP_GA_18791535_Lg1_02731_MAF40_MDP0000186097_exon1	1	22717183	1.4E-09, 4.6E-07, 1.2E-09	MD01G1113100 nucleobase-ascorbate transporter 12; Chalcone-flavanone isomerase family protein (MD01G1118000, MD01G1118100, MD01G1118300)
quercetin 3-rhamnoside	SNP_FB_0436912	1	26506469	1.2E-07	Laccase 5 (MD01G1158900), Laccase 12 (MD01G1159400), LRR family protein (MD01G1165400, MD01G1165600)
quercetin 3-rhamnoside	SNP_FB_0438218	1	27465802	1.5E-13	MD01G1167300 Chalcone-flavanone isomerase family protein; LRR family protein (MD01G1172100, MD01G1172300, MD01G1172800)
3-hydroxyphloridzin, phloridzin	SNP_FB_0441008	1	28379456	1.4E-07, 1.1E-06	LRR family protein (MD01G1179300, MD01G1179700, MD01G1179800), NB-ARC domain protein (MD01G1186500, MD01G1186500), MdACS12 (MD01G1186400, MD01G1186700, MD01G1186900)
malic acid	SNP_FB_0908657	2	7978884	1.7E-06	SAUR-like auxin-responsive protein (MD02G1100200, MD02G1100000); MD02G1100400 pectin methylesterase 2; TIR-NBS-LRR protein (MD02G1097400, MD02G1097800)
3-hydroxyphloridzin, epicatechin, phloretin-2'-O-xyloglucoside, procyanidin B2, procyanidin B7, procyanidin C1	RosBREEDSNP_SNP_CT_11411515_Lg2_00159_MAF40_MDP0000320576_exon9	2	10212596	1.4E-12, 1.8E-08, 9.8E-08, 3.2E-10, 5.8E-08, 5.2E-12	MD02G1126200 3-dehydroquinate synthase (DHQS) gene; MD02G1132200 flavanone 3-hydroxylase
chlorogenic acid, procyanidin C1	RosBREEDSNP_SNP_CT_13646169_Lg2_00214_MAF50_1635069_exon1	2	11944337	1.1E-06, 1.1E-06
3-hydroxyphloridzin, epicatechin, procyanidin B2, procyanidin C1	RosBREEDSNP_SNP_CA_14512918_Lg2_00002_MAF20_577821_exon1	2	12796369	6.9E-12, 7.8E-07, 1.0E-06, 7.1E-08	UDP -glucosyl transferase 72E1 (MD02G1153000, MD02G1153100, MD02G1153900)
chlorogenic acid	RosBREEDSNP_SNP_AG_19287810_Lg2_00934_MAF10_1630326_exon2	2	16706831	2.6E-07	1-aminocyclopropane-1-carboxylate synthase (ACS) gene (MD02G1190900)
chlorogenic acid	SNP_FB_0481309	2	18670719	2.7E-08
phloridzin	SNP_FB_1055488	3	2415665	2.9E-08	NB-ARC domain-containing disease resistance protein (MD03G1024900, MD03G1025000, MD03G1025500, MD03G1026000, MD03G1026500)
procyanidin B2, procyanidin B7, procyanidin C1	RosBREEDSNP_SNP_TG_10518958_Lg3_00194_MAF10_109422_exon1	3	9570017	7.1E-08, 5.8E-07, 2.1E-07	Laccase 17 (MD03G1106500, MD03G1106600)
quercetin 3-glucoside, quercetin 3-rutinoside	SNP_FB_0010621	3	32741919	2.2E-07, 8.2E-08	UGT proteins (MD03G1239700, MD03G1241300 and MD03G1241400)
phloridzin	SNP_FB_0563202	4	8379871	4.0E-07
quercetin 3-glucoside	SNP_FB_0826186	4	9866397	7.8E-09
epicatechin, procyanidin B1, procyanidin B2, procyanidin B5, procyanidin B7, procyanidin C1	SNP_FB_0812226	4	12446447	1.5E-08, 2.1E-09, 1.2E-07, 3.9E-07, 1.6E-08, 8.1E-08	PAP2 family protein (MD04G1086000)
epicatechin, procyanidin B1, procyanidin B2, procyanidin B5, procyanidin B7, procyanidin C1	SNP_FB_0812240	4	12450137	1.9E-08, 1.3E-10, 1.1E-06, 2.4E-09, 3.7E-08, 7.2E-07	PAP2 family protein (MD04G1086000)
phloridzin	RosBREEDSNP_SNP_AG_27680788_Lg5_01601_MAF20_4787_exon1	5	22044128	5.3E-08
3-hydroxyphloridzin	SNP_FB_0993468	5	34130582	5.9E-09	NB-ARC domain-containing disease resistance protein (MD05G1207400, MD05G1207700, MD05G1207800)
epicatechin, phloretin-2'-O-xyloglucoside, procyanidin B2, procyanidin B7	SNP_FB_0993145	5	41080482	2.6E-07, 3.9E-07, 1.1E-06, 1.2E-06
cis-4-p-coumaroyl quinic acid	SNP_FB_0666552	6	21233489	1.1E-05
phloridzin	SNP_FB_1118736	6	30747327	6.3E-07	cytochrome P450 (MD06G1162600, MD06G1162700, MD06G1162800, MD06G1163100, MD06G1163300, MD06G1163400, MD06G1163500, MD06G1163600, MD06G1163800, MD06G1164000)
phloridzin	RosBREEDSNP_SNP_TC_30289424_Lg6_MDP0000236390_MAF40_MDP0000236390_exon2	6	36724439	5.9E-15	MD06G1235300 MYB52
quercetin 3-rhamnoside	SNP_FB_0687241	7	1007572	3.4E-08	UGT73B (MD07G1007400, MD07G1007500, MD07G1007600)
ascorbyl 2-beta-glucoside, phloretin-2'-O-xyloglucoside	SNP_FB_0688833	7	2254179	3.9E-08, 7.5E-08	purple acid phosphatase (MD07G1028100, MD07G1028200, MD07G1028400, MD07G1028500); NB-ARC domain protein (MD07G1028000, MD07G1028300, MD07G1029000, MD07G1029300, MD07G1029400, MD07G1029500)
procyanidin B2, procyanidin B7, procyanidin C1	SNP_FB_0309303	8	13113362	1.5E-10, 3.2E-08, 1.9E-10
epicatechin, procyanidin B1, procyanidin B2, procyanidin B5, procyanidin B7, procyanidin C1	SNP_FB_0773781	9	2151903	9.5E-10, 4.3E-10, 2.2E-08, 1.2E-09, 4.3E-10, 6.8E-09	MYB domain protein 24 (MD09G1030500, MD09G1030700), monodehydroascorbate reductase 4 (MD09G1030800), senescence-associated gene 101 (MD09G1038500, MD09G1038700, MD09G1039000, MD09G1039700, MD09G1039800)
epicatechin, procyanidin B1, procyanidin B2, procyanidin B5, procyanidin B7, procyanidin C1	SNP_FB_1104725	9	3504390	3.4E-08, 3.1E-08, 4.3E-07, 7.8E-09, 3.6E-09, 1.6E-07	WRKY 72 (MD09G1048200, MD09G1048300), MYB16 (MD09G1054000)
catechin, epicatechin, procyanidin B1, procyanidin B2, procyanidin B5, procyanidin B7, procyanidin C1	SNP_FB_0776771	9	3712942	3.8E-07, 2.2E-12, 1.0E-12, 4.4E-10, 4.6E-11, 1.1E-12, 8.0E-11	WRKY 72 (MD09G1048200, MD09G1048300), MYB16 (MD09G1054000)
epicatechin, procyanidin B1, procyanidin B2, procyanidin B5, procyanidin B7, procyanidin C1	RosBREEDSNP_SNP_AG_7605137_Lg9_00893_MAF20_1636210_exon1	9	8467382	3.2E-10, 2.2E-08, 1.7E-08, 2.2E-09, 3.5E-10, 1.0E-09	MYB101 (MD09G1109900)
3-hydroxyphloridzin, betulinic acid, phloridzin	RosBREEDSNP_SNP_TG_7597169_Lg9_00893_MAF40_87914_exon1	9	8469559	1.0E-09, 9.0E-06, 2.1E-08	MYB101 (MD09G1109900)
epicatechin, procyanidin B1, procyanidin B2, procyanidin B5, procyanidin B7, procyanidin C1	SNP_FB_0783895	9	8532212	3.9E-11, 2.4E-10, 2.3E-09, 1.1E-09, 4.7E-11, 5.4E-10	MYB101 (MD09G1109900)
procyanidin B5	SNP_FB_0783900	9	8533608	2.3E-07	MYB101 (MD09G1109900)
epicatechin, procyanidin B1, procyanidin B2, procyanidin B5, procyanidin B7, procyanidin C1	SNP_FB_0783903	9	8534259	7.3E-11, 2.9E-10, 1.9E-09, 1.7E-09, 3.4E-11, 5.4E-10	MYB101 (MD09G1109900)
epicatechin, procyanidin B1, procyanidin B5, procyanidin B7	GDsnp00893	9	8536504	1.3E-07, 1.3E-09, 2.5E-08, 1.9E-07	MYB101 (MD09G1109900)
catechin, epicatechin, procyanidin B1, procyanidin B2, procyanidin B5, procyanidin B7, procyanidin C1	SNP_FB_1105228	9	8726075	2.5E-06, 2.4E-09, 1.4E-10, 1.1E-07, 6.6E-09, 7.9E-10, 2.5E-08	MYB101 (MD09G1109900)
epicatechin, procyanidin B1, procyanidin B7	SNP_FB_1105230	9	8726447	2.2E-07, 1.5E-07, 3.5E-07	MYB101 (MD09G1109900)
euscaphic acid	SNP_FB_0791077	9	11985489	7.5E-07	Xyloglucan endotransglucosylase (MD09G1152400, MD09G1152500, MD09G1152600, MD09G1152700)
euscaphic acid	SNP_FB_0792110	9	12529288	5.9E-08	Galacturonosyltransferase 15 (MD09G1155100)
euscaphic acid	RosBREEDSNP_SNP_TC_12849756_Lg9_00331_MAF20_267702_exon1	9	12549580	4.6E-08	Galacturonosyltransferase 15 (MD09G1155100)
euscaphic acid	GDsnp00331	9	12564619	3.3E-08	Galacturonosyltransferase 15 (MD09G1155100)
epicatechin, phloretin-2'-O-xyloglucoside, procyanidin B2, procyanidin B7, procyanidin C1	SNP_FB_0800289	9	14903419	1.1E-09, 3.2E-07, 1.8E-09, 3.0E-08, 1.6E-11	pectin methylesterase (MD09G1172600, MD09G1172900), 2-oxoglutarate-dependent dioxygenase family protein (MD09G1177300)
chlorogenic acid	SNP_FB_0202090	9	17335476	5.5E-07	MYB26 (MD09G1191100)
epicatechin, procyanidin B1, procyanidin B2, procyanidin B7, procyanidin C1	SNP_FB_0812477	9	28514145	1.3E-07, 6.1E-08, 5.6E-09, 3.6E-10, 2.8E-09	HCT/HQT genes (MD09G1230000, MD09G1230100), Pectinacetylesterase (MD09G1232300, MD09G1232400)
quercetin 3-glucoside	SNP_FB_0822819	9	30552256	5.8E-10	senescence-associated genes (MD09G1238200, MD09G1238300, MD09G1238800, MD09G1239100), acyl-CoA oxidase (MD09G1241300, MD09G1241400, MD09G1241500)
procyanidin B5	SNP_FB_0815024	9	32152928	1.3E-06
epicatechin, procyanidin B7	RosBREEDSNP_SNP_CT_10712688_Lg10_01867_MAF20_547051_exon1	10	7887052	7.3E-07, 1.9E-07	UGT78D2 ( MD10G1055200),
chlorogenic acid	SNP_FB_0016491	10	8946437	5.1E-07	B-box zinc finger family protein (MD10G1063500, MD10G1066000)
epicatechin, procyanidin B2, procyanidin B7, procyanidin C1	SNP_FB_0015682	10	9437064	4.1E-07, 1.0E-13, 4.1E-12, 1.1E-12	B-box zinc finger family protein (MD10G1063500, MD10G1066000)
3-hydroxyphloridzin	SNP_FB_0065620	11	8267419	3.2E-08
quercetin 3-rhamnoside	SNP_FB_0102218	11	40147826	4.6E-08	2-oxoglutarate (2OG) and Fe(II)-dependent oxygenase (MD11G1280000)
chlorogenic acid, phloridzin, procyanidin B2, procyanidin B7, procyanidin C1	RosBREEDSNP_SNP_CA_5411076_Lg12_02212_MAF10_MDP0000766605_exon1	12	5646211	3.4E-09, 4.0E-08, 7.9E-08, 1.2E-07, 2.3E-08
3-hydroxyphloridzin	SNP_FB_0163858	13	4612173	2.7E-07
ascorbic acid, ascorbyl 2-beta-glucoside, 3-hydroxyphloridzin	SNP_FB_0585446	13	14686218	3.8E-06, 9.1E-08, 2.0E-10	Methionine sulfoxide reductase B5 (MD13G1177800, MD13G1178200)
chlorogenic acid	SNP_FB_0822194	13	38696372	6.3E-07
chlorogenic acid	SNP_FB_0242029	14	16683768	1.3E-07
3-hydroxyphloridzin	SNP_FB_0287930	15	18717386	2.0E-07	2-oxoglutarate (2OG) and Fe(II)-dependent oxygenase superfamily protein (MD15G1226200, MD15G1226300, MD15G1226400)
3-hydroxyphloridzin, chlorogenic acid, phloridzin, procyanidin C1	SNP_FB_0295736	15	24335063	2.4E-07	CC-NBS-LRR class protein (MD15G1276900, MD15G1277200, MD15G1277400, MD15G1277500, MD15G1277700, MD15G1277800)
3-hydroxyphloridzin	SNP_FB_0295076	15	23756663	4.5E-07	CC-NBS-LRR class protein (MD15G1276900, MD15G1277200, MD15G1277400, MD15G1277500, MD15G1277700, MD15G1277800)
3-hydroxyphloridzin	SNP_FB_0908091	15	24248787	1.3E-08, 4.4E-07, 1.1E-21, 8.5E-07	CC-NBS-LRR class protein (MD15G1276900, MD15G1277200, MD15G1277400, MD15G1277500, MD15G1277700, MD15G1277800)
procyanidin C1	RosBREEDSNP_SNP_CA_27011620_Lg15_02084_MAF40_MDP0000179991_exon5	15	25849786	9.9E-07
ascorbic acid, 3-hydroxyphloridzin	SNP_FB_0309095	15	33063577	7.4E-06, 1.2E-10
chlorogenic acid, phloridzin	SNP_FB_0323993	15	50022803	2.2E-09, 4.7E-10	UGT88A1 (MD15G1407300, MD15G1407600), 12-oxophytodienoate reductase 2 (MD15G1400600, MD15G1400700, MD15G1401100, MD15G1401200, MD15G1401300, MD15G1402400, MD15G1402600, MD15G1402700, MD15G1402800)
chlorogenic acid, phloridzin, trans-4-p-coumaroyl quinic acid	SNP_FB_1111765	15	51077031	2.1E-14, 2.6E-07, 3.9E-08	UGT88A1 (MD15G1407300, MD15G1407600), MYB3 (MD15G1411200), 12-oxophytodienoate reductase 2 (MD15G1400600, MD15G1400700, MD15G1401100, MD15G1401200, MD15G1401300, MD15G1402400, MD15G1402600, MD15G1402700, MD15G1402800)
trans-4-p-coumaroyl quinic acid	SNP_FB_0916683	15	51707322	2.9E-07	MYB3 (MD15G1411200), 12-oxophytodienoate reductase 2 (MD15G1400600, MD15G1400700, MD15G1401100, MD15G1401200, MD15G1401300, MD15G1402400, MD15G1402600, MD15G1402700, MD15G1402800)
annurcoic acid	SNP_FB_0330308	15	52500943	4.8E-06
annurcoic acid	SNP_FB_0331919	15	54287976	6.1E-06
chlorogenic acid	SNP_FB_1075011	16	6141995	3.0E-09	UGT74B1 proteins (MD16G1086200 and MD16G1086300), MYB66 (MD16G1093200)
3-hydroxyphloridzin, quercetin 3-rhamnoside	SNP_FB_0345431	16	8480114	8.2E-08, 1.4E-08	caffeoyl-CoA 3-O-methyltransferase (MD16G1118200, MD16G1119200, MD16G1119300)
quercetin 3-rhamnoside	SNP_FB_0434423	16	20666377	1.8E-07	2--oxoglutarate (2OG) and Fe(II)-dependent oxygenase protein (MD16G1214100, MD16G1214300, MD16G1214400, MD16G1214600)
epicatechin, procyanidin B2, procyanidin B7, procyanidin C1	SNP_FB_0369306	17	109495	1.3E-06, 9.8E-13, 2.1E-11, 7.9E-13	WRKY75 (MD17G1001500), cytochrome P450 (MD17G1000100, MD17G1000200, MD17G1000300)
3-hydroxyphloridzin	RosBREEDSNP_SNP_GA_2053599_Lg17_00290_MAF30_MDP0000848218_exon12	17	2146770	7.2E-07	MYB24 (MD17G1032300, MD17G1032500), MYB119 (MD17G1031700), TIR--NBS-LRR class protein (MD17G1024600, MD17G1024700, MD17G1025000, MD17G1025900)
ascorbic acid, 3-hydroxyphloridzin, quercetin 3-rhamnoside	SNP_FB_0385963	17	10280548	4.7E-08, 2.1E-07, 8.7E-08	cinnamyl-alcohol dehydrogenase (MD17G1119700, MD17G1119800, MD17G1119900, MD17G1120100)
quercetin 3-glucoside	SNP_FB_0824240	17	15775967	4.6E-07	polyketide synthase protein (MD17G1158100)
3-hydroxyphloridzin, phloretin-2'-O-xyloglucoside	SNP_FB_1078719	17	16021777	7.0E-11, 1.5E-06
3-hydroxyphloridzin	SNP_FB_0398054	17	27602614	6.0E-08	HCT/HQT (MD17G1225100), 4-coumarate:CoA ligase (MD17G1229400)
ascorbyl 2-beta-glucoside	SNP_FB_0402090	17	28636739	1.3E-10	O-acyltransferase (WSD1-like) protein (MD17G1237100, MD17G1237200, MD17G1237300, MD17G1238100, MD17G1238200)
3-hydroxyphloridzin, phloretin-2'-O-xyloglucoside	RosBREEDSNP_SNP_AG_22789618_Lg17_00798_MAF20_341333_exon1	17	29518488	6.6E-07
phloretin-2'-O-xyloglucoside	RosBREEDSNP_SNP_GA_24546944_Lg17_02678_MAF10_972061_exon1	17	31726591	2.2E-07	MYB113 (MD17G1261000, MD17G1261100)

## Sheet: Fruit quality traits
Supplementary Data Table S3. Genomic location of SNPs found significantly (genome-wide p-value <0.01) associated with different fruit quality traits.
Traits code	Traits Name	SNP name	Chromosome	Position (bp)	p-values	Genes of interest
FBD	Flesh bowning disorder	SNP_FB_0486758	2	25886126	1.1715e-07	Chalcone and stilbene synthase family protein (MD02G1218400, MD02G1218500)
CRISP/FIRM/JUIC	crispness/firmness/juiciness	SNP_FB_0816820	9	33373385	1.62E-07, 2.1E-06, 3.41E-07	MYB6 (MD09G1261200), senescence-associated protein (MD09G1263800), SAM-MTase protein (MD09G1258900)
OCOL	skin overcolour	RosBREEDSNP_SNP_CT_20428802_Lg16_01237_MAF50_1678971_exon1	13	20118900	1.81071e-11	MYB15 (MD13G1213900), ERF1B (MD13G1213100)
OCOL	skin overcolour	SNP_FB_0366863	13	20390094	1.12002e-06	MYB15 (MD13G1213900), ERF1B (MD13G1213100)
OCOL	skin overcolour	SNP_FB_0365160	16	21572817	3.92202e-18	MYB15 (MD16G1218000 and MD16G1218900), ERF1B (MD16G1216900)
OCOL	skin overcolour	SNP_FB_0365206	16	24706011	1.2262e-16
OCOL	skin overcolour	SNP_FB_0368185	17	285862	1.09073e-11	acetyl-CoA synthase gene (MD17G1003300), WRKY75 (MD17G1001500), cytochrome P450 (MD17G1000100, MD17G1000200, MD17G1000300)
OCOL	skin overcolour	SNP_FB_0368188	17	286154	2.47205e-16	acetyl-CoA synthase gene (MD17G1003300), WRKY75 (MD17G1001500), cytochrome P450 (MD17G1000100, MD17G1000200, MD17G1000300)
OCOL	skin overcolour	SNP_FB_0390508	17	12697927	3.83412e-11	WRKY28 (MD17G1138100), NAC domain protein 42 (MD17G1134400)
OCOL	skin overcolour	RosBREEDSNP_SNP_CT_12943589_Lg17_151039_MAF10_151039_exon1	17	12913506	4.02385e-17	WRKY28 (MD17G1138100), NAC domain protein 42 (MD17G1134400)
